# Supplementary material for: Development of a Quantitative Detection System for Porphyromonas gingivalis Based on Immunochromatography
Source: Dent J (Basel). 2026 Jul 9;14(7):422. doi: 10.3390/dj14070422 (PMC13407973; doi:10.3390/dj14070422)
Supplement: Supplementary file 1 [file dentistry-14-00422-s001.zip]

Archive with 1 entries (1 files):
- dentistry-4258411-supplementary.pdf
